# Supplementary material for: Upcycling of Waste Cherries Produces an Anthocyanin-Rich Powder That Protects Against Amyloid-β Toxicity in C. elegans
Source: Antioxidants (Basel). 2025 Aug 13;14(8):995. doi: 10.3390/antiox14080995 (PMC12382708; doi:10.3390/antiox14080995)
Supplement: Supplementary file 1 [file antioxidants-14-00995-s001.zip]

Archive with 1 entries (1 files):
- antioxidants-3689171-supplementary.pdf
